# Supplementary material for: The Effectiveness and Feasibility of Non-Pharmacological Interventions for Reducing Behavioural and Psychosocial Symptoms of Dementia and Improving Patient Experience in Acute Care Settings: A Systematic Review
Source: Behav Sci (Basel). 2026 Apr 30;16(5):688. doi: 10.3390/bs16050688 (PMC13203395; doi:10.3390/bs16050688)
Supplement: Supplementary file 1 [file behavsci-16-00688-s001.zip]

Archive with 1 entries (1 files):
- behavsci-4175591-supplementary.pdf
